# Supplementary material for: Handling Permutation in Sequence Comparison: Genome-Wide Enhancer Prediction in Vertebrates by a Novel Non-Linear Alignment Scoring Principle
Source: PLoS One. 2015 Oct 27;10(10):e0141487. doi: 10.1371/journal.pone.0141487 (PMC4624239; doi:10.1371/journal.pone.0141487)
Supplement: S1 Table — BlastN alignment hit for the human enhancer on the medaka genome. DF = “double flanked”, SF = “single flanked”, NF = “no flanked”. (XLSX) [file pone.0141487.s006.xlsx]

## Sheet: DF
#VISTA_ID	hg19_region	ol2_BlastN_hit	hg19_upstream_gene	ol2_ortholog[hg19UP]	hg19_downstream_gene	ol2_ortholog[hg19DOWN]	Category
hs118	X:24894335-24896084	20:13341153-13341226	ENSG00000101868	ENSORLG00000007489	ENSG00000004848	ENSORLG00000007450	DF
hs121	X:25007879-25009581	20:13321253-13321314	ENSG00000101868	ENSORLG00000007489	ENSG00000004848	ENSORLG00000007450	DF
hs569	1:27049620-27050905	16:6005219-6005290	ENSG00000117713	ENSORLG00000004410	ENSG00000060642	ENSORLG00000004385	DF
hs311	1:63369349-63370894	4:17303669-17304314	ENSG00000125703	ENSORLG00000010404	ENSG00000187140	ENSORLG00000010359	DF
hs168	1:63443534-63444884	4:17275852-17276432	ENSG00000125703	ENSORLG00000010404	ENSG00000187140	ENSORLG00000010359	DF
hs169	1:63464282-63465717	4:17270229-17270783	ENSG00000125703	ENSORLG00000010404	ENSG00000187140	ENSORLG00000010359	DF
hs764	1:63665219-63666122	4:17198244-17198408	ENSG00000125703	ENSORLG00000010404	ENSG00000187140	ENSORLG00000010359	DF
hs442	1:83345366-83346271	4:10243244-10243336	ENSG00000117114	ENSORLG00000006440	ENSG00000137941	ENSORLG00000006346	DF
hs1324	1:213498112-213501134	24:8986718-8986795	ENSG00000136643	ENSORLG00000014984	ENSG00000117707	ENSORLG00000014947	DF
hs204	1:213597964-213599524	24:8978485-8978601	ENSG00000136643	ENSORLG00000014984	ENSG00000117707	ENSORLG00000014947	DF
hs388	2:7774393-7775070	22:10690748-10690926	ENSG00000151692	ENSORLG00000015013	ENSG00000115738	ENSORLG00000015015	DF
hs1174	2:58748340-58750140	15:7032578-7032712	ENSG00000115392	ENSORLG00000001695	ENSG00000119866	ENSORLG00000001704	DF
hs1152	2:58859997-58861674	15:7082493-7082853	ENSG00000115392	ENSORLG00000001695	ENSG00000119866	ENSORLG00000001704	DF
hs1067	2:58975738-58977115	15:7121333-7121522	ENSG00000115392	ENSORLG00000001695	ENSG00000119866	ENSORLG00000001704	DF
hs393	2:59198905-59200529	15:7232425-7232530	ENSG00000115392	ENSORLG00000001695	ENSG00000119866	ENSORLG00000001704	DF
hs975	2:59304974-59306893	15:7283254-7283381	ENSG00000115392	ENSORLG00000001695	ENSG00000119866	ENSORLG00000001704	DF
hs836	2:59540640-59541937	15:7405394-7405508	ENSG00000115392	ENSORLG00000001695	ENSG00000119866	ENSORLG00000001704	DF
hs399	2:60441495-60442515	15:7676856-7677168	ENSG00000115392	ENSORLG00000001695	ENSG00000119866	ENSORLG00000001704	DF
hs690	2:63193855-63194929	15:11197047-11197171	ENSG00000115504	ENSORLG00000002562	ENSG00000115507	ENSORLG00000002536	DF
hs1802	2:145339602-145341530	2:5659211-5659297	ENSG00000169554	ENSORLG00000000098	ENSG00000121989	ENSORLG00000000099	DF
hs568	2:146692288-146693283	2:5990317-5990470	ENSG00000169554	ENSORLG00000000098	ENSG00000121989	ENSORLG00000000099	DF
hs580	2:156403022-156404115	21:22506641-22507089	ENSG00000162989	ENSORLG00000016688	ENSG00000153234	ENSORLG00000016692	DF
hs411	2:156726581-156727605	21:22533216-22533578	ENSG00000162989	ENSORLG00000016688	ENSG00000153234	ENSORLG00000016692	DF
hs170	2:164450144-164451758	21:23237062-23237839	ENSG00000184611	ENSORLG00000016915	ENSG00000182263	ENSORLG00000016918	DF
hs1867	2:170869607-170871165	21:23831379-23831519	ENSG00000144357	ENSORLG00000017239	ENSG00000071909	ENSORLG00000017248	DF
hs422	2:172955879-172957052	21:24081629-24081848	ENSG00000144355	ENSORLG00000017364	ENSG00000115844	ENSORLG00000017372	DF
hs242	2:174114371-174115933	21:24218162-24218729	ENSG00000091436	ENSORLG00000017462	ENSG00000144354	ENSORLG00000017471	DF
hs243	2:174985544-174987464	21:24299633-24299873	ENSG00000172845	ENSORLG00000017474	ENSG00000138430	ENSORLG00000017489	DF
hs244	2:174988737-174990363	21:24306066-24306146	ENSG00000172845	ENSORLG00000017474	ENSG00000138430	ENSORLG00000017489	DF
hs860	2:175196043-175197114	21:24331948-24332148	ENSG00000138430	ENSORLG00000017489	ENSG00000217236	ENSORLG00000017492	DF
hs1316	3:62405817-62408099	5:18885704-18885882	ENSG00000153266	ENSORLG00000010156	ENSG00000163618	ENSORLG00000010190	DF
hs258	3:180436427-180437958	4:20015977-20016397	ENSG00000163728	ENSORLG00000011825	ENSG00000114416	ENSORLG00000011787	DF
hs655	3:180461825-180462874	4:20011175-20011714	ENSG00000163728	ENSORLG00000011825	ENSG00000114416	ENSORLG00000011787	DF
hs192	3:180773639-180775802	4:19988227-19988482	ENSG00000205981	ENSORLG00000011696	ENSG00000181449	ENSORLG00000011685	DF
hs603	5:3182218-3183271	16:8732928-8733464	ENSG00000170561	ENSORLG00000005150	ENSG00000170549	ENSORLG00000005157	DF
hs533	5:3186439-3187926	16:8737705-8738067	ENSG00000170561	ENSORLG00000005150	ENSG00000170549	ENSORLG00000005157	DF
hs754	5:3197865-3198942	16:8742765-8743386	ENSG00000170561	ENSORLG00000005150	ENSG00000170549	ENSORLG00000005157	DF
hs261	5:3511978-3513399	16:8806571-8806670	ENSG00000170561	ENSORLG00000005150	ENSG00000170549	ENSORLG00000005157	DF
hs853	5:87083012-87084752	9:14523619-14523688	ENSG00000134480	ENSORLG00000009984	ENSG00000164180	ENSORLG00000010044	DF
hs267	5:87239942-87241645	9:14532266-14532333	ENSG00000134480	ENSORLG00000009984	ENSG00000164180	ENSORLG00000010044	DF
hs268	5:87692154-87693265	9:14577734-14577963	ENSG00000164180	ENSORLG00000010044	ENSG00000081189	ENSORLG00000010062	DF
hs271	5:93226985-93228322	9:15510268-15510671	ENSG00000175745	ENSORLG00000010191	ENSG00000113391	ENSORLG00000010210	DF
hs813	5:158143424-158144725	10:16861287-16861396	ENSG00000113282	ENSORLG00000007455	ENSG00000164330	ENSORLG00000007471	DF
hs230	5:158340962-158342611	10:16881600-16881827	ENSG00000113282	ENSORLG00000007455	ENSG00000164330	ENSORLG00000007471	DF
hs1315	6:9095334-9096985	20:10751317-10751450	ENSG00000124786	ENSORLG00000006583	ENSG00000181355	ENSORLG00000006584	DF
hs676	6:97544611-97545759	16:1092438-1092649	ENSG00000186231	ENSORLG00000002313	ENSG00000146263	ENSORLG00000002254	DF
hs629	7:27288268-27289491	11:10574122-10574201	ENSG00000106038	ENSORLG00000005050	ENSG00000106049	ENSORLG00000005067	DF
hs298	7:96633582-96634303	11:9804012-9804253	ENSG00000127922	ENSORLG00000004529	ENSG00000006377	ENSORLG00000004542	DF
hs774	8:77690683-77691779	20:11923014-11923067	ENSG00000091656	ENSORLG00000006928	ENSG00000164751	ENSORLG00000006936	DF
hs595	10:76177765-76179000	19:9101600-9101724	ENSG00000156110	ENSORLG00000008539	ENSG00000156650	ENSORLG00000008565	DF
hs484	10:77164564-77165639	15:20168949-20169226	ENSG00000165655	ENSORLG00000006570	ENSG00000148655	ENSORLG00000006576	DF
hs320	10:77726861-77727618	15:20310818-20311348	ENSG00000148655	ENSORLG00000006576	ENSG00000156113	ENSORLG00000006622	DF
hs1434	10:78282592-78284988	15:20410687-20410996	ENSG00000148655	ENSORLG00000006576	ENSG00000156113	ENSORLG00000006622	DF
hs748	10:78390590-78391875	15:20428397-20428576	ENSG00000148655	ENSORLG00000006576	ENSG00000156113	ENSORLG00000006622	DF
hs1006	10:102244842-102246334	15:20954789-20954986	ENSG00000075290	ENSORLG00000006850	ENSG00000166135	ENSORLG00000006864	DF
hs672	10:120074039-120075696	15:29607377-29607700	ENSG00000107560	ENSORLG00000014141	ENSG00000165669	ENSORLG00000014133	DF
hs1330	13:35772272-35774420	13:7701244-7701486	ENSG00000172915	ENSORLG00000003788	ENSG00000180660	ENSORLG00000003801	DF
hs1333	13:36072914-36075972	13:7638509-7638841	ENSG00000180660	ENSORLG00000003801	ENSG00000133083	ENSORLG00000003672	DF
hs358	15:67665164-67665685	6:11286503-11286639	ENSG00000103591	ENSORLG00000006754	ENSG00000189227	ENSORLG00000006741	DF
hs359	15:70391576-70392613	3:10688759-10688890	ENSG00000140332	ENSORLG00000001969	ENSG00000137831	ENSORLG00000001992	DF
hs101	16:48912816-48914144	6:20617991-20618062	ENSG00000102921	ENSORLG00000013569	ENSG00000102924	ENSORLG00000013593	DF
hs79	16:51056311-51057592	3:29344044-29344241	ENSG00000083799	ENSORLG00000013864	ENSG00000103449	ENSORLG00000013827	DF
hs52	16:54143854-54144867	3:28567355-28567532	ENSG00000140718	ENSORLG00000013729	ENSG00000177508	ENSORLG00000013724	DF
hs51	16:54323420-54324336	3:28395539-28395952	ENSG00000177508	ENSORLG00000013724	ENSG00000176842	ENSORLG00000013711	DF
hs43	16:54575878-54577925	3:28304978-28305317	ENSG00000177508	ENSORLG00000013724	ENSG00000176842	ENSORLG00000013711	DF
hs37	16:54650598-54651882	3:28288692-28288990	ENSG00000177508	ENSORLG00000013724	ENSG00000176842	ENSORLG00000013711	DF
hs27	16:55079237-55080429	3:28125216-28125371	ENSG00000176842	ENSORLG00000013711	ENSG00000159387	ENSORLG00000013697	DF
hs26	16:55223185-55224283	3:28084614-28085096	ENSG00000176842	ENSORLG00000013711	ENSG00000159387	ENSORLG00000013697	DF
hs23	16:55424416-55425738	3:28041746-28042084	ENSG00000159387	ENSORLG00000013697	ENSG00000087245	ENSORLG00000013688	DF
hs369	18:22864753-22866457	17:26403642-26403899	ENSG00000134489	ENSORLG00000016939	ENSG00000198795	ENSORLG00000016949	DF
hs679	18:45087290-45088074	12:19115118-19115175	ENSG00000215474	ENSORLG00000011851	ENSG00000175387	ENSORLG00000011834	DF

## Sheet: SF
#VISTA_ID	hg19_region	ol2_BlastN_hit	hg19_upstream_gene	ol2_ortholog[hg19UP]	hg19_downstream_gene	ol2_ortholog[hg19DOWN]	Category
hs705	1:3190581-3191428	7:8264192-8264249	ENSG00000142611	ENSORLG00000004492	N	N	SF
hs389	1:10781239-10781744	7:9770638-9770828	N	N	ENSG00000130940	ENSORLG00000005173	SF
hs408	1:10851570-10852173	7:9841816-9842034	N	N	ENSG00000130940	ENSORLG00000005173	SF
hs241	1:10965129-10966144	7:9876867-9877262	ENSG00000130940	ENSORLG00000005173	N	N	SF
hs238	1:38560194-38561606	16:21102885-21103094	N	N	ENSG00000116954	ENSORLG00000014739	SF
hs1139	1:39248757-39250129	16:21295039-21295203	N	N	ENSG00000116954	ENSORLG00000014739	SF
hs194	1:51034546-51036289	4:33640318-33640461	N	N	ENSG00000185104	ENSORLG00000017140	SF
hs1309	1:61917795-61920190	4:6762514-6762546	ENSG00000162599	ENSORLG00000003529	N	N	SF
hs809	1:87795192-87796737	4:5065498-5065581	ENSG00000143013	ENSORLG00000002259	N	N	SF
hs1002	1:88108084-88109396	4:5163892-5164356	ENSG00000143013	ENSORLG00000002259	N	N	SF
hs1107	1:88686076-88687740	4:5270193-5270386	ENSG00000143013	ENSORLG00000002259	N	N	SF
hs327	1:88926796-88928508	4:5312792-5312894	ENSG00000143013	ENSORLG00000002259	N	N	SF
hs612	1:91305562-91307215	4:5609004-5609101	ENSG00000143032	ENSORLG00000002295	N	N	SF
hs1428	1:119028026-119029955	21:1584961-1585142	N	N	ENSG00000092607	ENSORLG00000008470	SF
hs762	1:163441941-163442842	17:25793420-25793523	N	N	ENSG00000185630	ENSORLG00000016702	SF
hs1144	1:164668592-164669823	17:25853033-25853146	ENSG00000185630	ENSORLG00000016702	N	N	SF
hs1331	1:167296954-167299046	21:12370366-12370547	ENSG00000143190	ENSORLG00000012704	N	N	SF
hs1322	1:198263562-198265742	4:15389412-15389551	ENSG00000151414	ENSORLG00000008782	N	N	SF
hs1496	2:5549618-5553025	22:10203212-10203740	N	N	ENSG00000176887	ENSORLG00000014996	SF
hs1273	2:19774115-19776218	22:2348354-2348477	ENSG00000143867	ENSORLG00000010734	N	N	SF
hs541	2:45030569-45032739	15:15513308-15513408	ENSG00000143919	ENSORLG00000004445	N	N	SF
hs407	2:145188099-145189812	2:5557769-5557892	N	N	ENSG00000169554	ENSORLG00000000098	SF
hs640	2:164574007-164575458	21:23265748-23265920	N	N	ENSG00000182263	ENSORLG00000016918	SF
hs421	2:164843797-164844783	2:22349997-22350177	ENSG00000182263	ENSORLG00000003424	N	N	SF
hs646	2:172820365-172821314	21:24045136-24045430	ENSG00000128708	ENSORLG00000017359	N	N	SF
hs553	2:172936519-172938249	21:24074055-24074617	N	N	ENSG00000144355	ENSORLG00000017364	SF
hs921	2:236962599-236964857	2:17512014-17512179	N	N	ENSG00000168505	ENSORLG00000001376	SF
hs249	2:237071364-237071848	2:17530314-17530372	N	N	ENSG00000168505	ENSORLG00000001376	SF
hs250	3:18169362-18170237	16:27860435-27860593	ENSG00000154822	ENSORLG00000016501	N	N	SF
hs965	3:71099157-71100851	5:4993747-4994323	N	N	ENSG00000114861	ENSORLG00000003081	SF
hs630	3:71277312-71278956	5:4936703-4937063	N	N	ENSG00000114861	ENSORLG00000003081	SF
hs187	3:71290418-71292584	5:4935549-4935859	N	N	ENSG00000114861	ENSORLG00000003081	SF
hs1116	3:71446827-71448809	5:4882257-4882377	N	N	ENSG00000114861	ENSORLG00000003081	SF
hs1149	3:71573607-71574540	5:4830969-4831153	N	N	ENSG00000114861	ENSORLG00000003081	SF
hs1173	3:147378547-147380603	20:16741583-16741705	N	N	ENSG00000144891	ENSORLG00000010042	SF
hs636	3:157882303-157883963	13:14785249-14785780	N	N	ENSG00000178053	ENSORLG00000007375	SF
hs741	3:157903310-157904642	13:14788711-14788792	N	N	ENSG00000178053	ENSORLG00000007375	SF
hs1433	3:168958333-168962944	13:22588533-22588667	N	N	ENSG00000085276	ENSORLG00000012077	SF
hs1332	3:181958774-181961127	4:19688453-19688606	ENSG00000181449	ENSORLG00000011685	N	N	SF
hs906	4:145276813-145278719	1:22025604-22025735	N	N	ENSG00000164161	ENSORLG00000007341	SF
hs633	5:2112055-2113430	16:8470539-8471409	ENSG00000113430	ENSORLG00000005134	N	N	SF
hs1327	5:2204457-2208380	16:8496898-8497305	ENSG00000113430	ENSORLG00000005134	N	N	SF
hs262	5:76940836-76941396	9:6164414-6164518	ENSG00000171540	ENSORLG00000003238	N	N	SF
hs269	5:90928612-90929226	9:15074732-15074939	N	N	ENSG00000175745	ENSORLG00000010191	SF
hs191	5:91036888-91038899	9:15091806-15091998	N	N	ENSG00000175745	ENSORLG00000010191	SF
hs682	5:91298184-91298993	9:15115311-15115565	N	N	ENSG00000175745	ENSORLG00000010191	SF
hs1079	5:92141511-92143537	9:15220192-15220655	N	N	ENSG00000175745	ENSORLG00000010191	SF
hs1153	5:92219848-92221133	9:15250518-15250725	N	N	ENSG00000175745	ENSORLG00000010191	SF
hs1170	5:92526066-92527353	9:15302844-15302995	N	N	ENSG00000175745	ENSORLG00000010191	SF
hs281	6:41523224-41523677	5:28981049-28981313	ENSG00000137166	ENSORLG00000015849	N	N	SF
hs217	6:51148668-51149710	24:19473589-19473967	ENSG00000008196	ENSORLG00000017695	N	N	SF
hs282	6:98116085-98116943	16:1035386-1035640	ENSG00000146263	ENSORLG00000002254	N	N	SF
hs576	6:100657912-100659391	24:6324012-6324061	N	N	ENSG00000112246	ENSORLG00000012840	SF
hs799	7:9271308-9272358	11:20698824-20698979	ENSG00000122584	ENSORLG00000010297	N	N	SF
hs793	7:10684318-10685359	11:20639062-20639260	ENSG00000122584	ENSORLG00000010297	N	N	SF
hs749	7:13450920-13451719	16:28681672-28681815	N	N	ENSG00000006468	ENSORLG00000016618	SF
hs550	7:13506207-13507276	16:28686292-28686425	N	N	ENSG00000006468	ENSORLG00000016618	SF
hs644	7:18885971-18887230	16:12866847-12866942	ENSG00000048052	ENSORLG00000007268	N	N	SF
hs110	7:21003280-21004750	16:12810081-12810649	ENSG00000164651	ENSORLG00000007242	N	N	SF
hs1148	7:21019551-21021200	16:12808603-12808885	ENSG00000164651	ENSORLG00000007242	N	N	SF
hs701	7:21084342-21085460	16:12796424-12796603	ENSG00000164651	ENSORLG00000007242	N	N	SF
hs1325	7:25791903-25794282	11:10356502-10356597	N	N	ENSG00000050344	ENSORLG00000004962	SF
hs297	7:31401914-31403016	17:30360654-30360842	ENSG00000164600	ENSORLG00000017789	N	N	SF
hs466	7:35268514-35269380	16:29066582-29066646	N	N	ENSG00000164532	ENSORLG00000016760	SF
hs111	7:42191728-42193638	20:20062431-20062698	N	N	ENSG00000106571	ENSORLG00000012490	SF
hs218	7:114056847-114058647	23:4586238-4586642	ENSG00000128573	ENSORLG00000010494	N	N	SF
hs999	7:114142132-114143527	23:4560199-4560465	ENSG00000128573	ENSORLG00000010494	N	N	SF
hs1080	7:114261073-114263089	23:4539819-4540083	ENSG00000128573	ENSORLG00000010494	N	N	SF
hs222	7:114295109-114296373	23:4516016-4516092	ENSG00000128573	ENSORLG00000010494	N	N	SF
hs966	7:114326912-114329772	23:4499928-4500064	ENSG00000128573	ENSORLG00000010494	N	N	SF
hs1192	7:114463797-114464462	23:4468371-4468454	ENSG00000128573	ENSORLG00000010494	N	N	SF
hs1798	7:115451531-115454796	23:4167605-4167941	N	N	ENSG00000105967	ENSORLG00000010461	SF
hs1418	7:155264047-155265809	17:13406001-13406309	N	N	ENSG00000146910	ENSORLG00000008046	SF
hs1268	7:155547616-155548788	20:17726378-17726489	N	N	ENSG00000164690	ENSORLG00000010463	SF
hs834	8:37495309-37496204	9:25004868-25005094	N	N	ENSG00000183779	ENSORLG00000015556	SF
hs1431	8:49494150-49495734	17:28142113-28142290	ENSG00000169139	ENSORLG00000017472	N	N	SF
hs698	8:53166730-53167836	17:28330941-28330992	N	N	ENSG00000147488	ENSORLG00000017500	SF
hs1318	8:77598007-77600645	20:11885897-11886068	ENSG00000091656	ENSORLG00000006928	N	N	SF
hs742	8:78042571-78044201	20:11999039-11999133	ENSG00000164751	ENSORLG00000006936	N	N	SF
hs1305	8:80874361-80876746	16:13717395-13717634	ENSG00000164683	ENSORLG00000008268	N	N	SF
hs195	8:106333530-106334859	16:3040560-3040706	ENSG00000169946	ENSORLG00000003240	N	N	SF
hs1800	8:106602865-106607408	16:2975506-2975614	ENSG00000169946	ENSORLG00000003240	N	N	SF
hs307	9:16710536-16711184	1:21128888-21128974	N	N	ENSG00000173068	ENSORLG00000007162	SF
hs529	9:17322200-17324371	1:20993762-20994080	ENSG00000044459	ENSORLG00000007144	N	N	SF
hs643	9:23004730-23005789	18:7557664-7557922	N	N	ENSG00000107105	ENSORLG00000004217	SF
hs240	9:83727123-83728378	9:9977533-9977620	ENSG00000106829	ENSORLG00000005051	N	N	SF
hs1258	9:98257859-98259405	9:8214168-8214363	N	N	ENSG00000185920	ENSORLG00000004345	SF
hs314	9:126537718-126539929	9:27490582-27490657	ENSG00000148204	ENSORLG00000016462	N	N	SF
hs1030	9:128516934-128518372	9:18946648-18946803	ENSG00000167081	ENSORLG00000013269	N	N	SF
hs818	9:128520992-128522653	9:18947861-18947977	ENSG00000167081	ENSORLG00000013269	N	N	SF
hs1015	9:128919674-128920432	9:19135667-19135746	ENSG00000167081	ENSORLG00000013269	N	N	SF
hs186	9:129198400-129200739	9:19198074-19198587	N	N	ENSG00000136944	ENSORLG00000013303	SF
hs1328	9:133353647-133355097	9:31526681-31526721	N	N	ENSG00000107164	ENSORLG00000017565	SF
hs1567	10:35972892-35975932	20:6894362-6894498	ENSG00000177283	ENSORLG00000004795	N	N	SF
hs229	10:102546590-102548095	19:10143088-10143120	ENSG00000075891	ENSORLG00000009321	N	N	SF
hs329	10:124851813-124853071	15:18115947-18116014	N	N	ENSG00000188620	ENSORLG00000005578	SF
hs578	10:125188987-125190075	15:18199920-18200296	N	N	ENSG00000154478	ENSORLG00000005595	SF
hs656	10:131400948-131402279	15:18813574-18814073	N	N	ENSG00000108001	ENSORLG00000005870	SF
hs232	10:131691086-131692848	15:18874919-18875083	N	N	ENSG00000108001	ENSORLG00000005870	SF
hs1859	11:8226046-8230683	3:17981470-17981633	ENSG00000166405	ENSORLG00000006849	N	N	SF
hs1314	11:12865332-12868546	3:18733411-18733527	ENSG00000187079	ENSORLG00000007439	N	N	SF
hs717	11:16377777-16379090	6:2498590-2498829	N	N	ENSG00000110696	ENSORLG00000001266	SF
hs1082	11:31816452-31818421	3:22101184-22101266	ENSG00000109911	ENSORLG00000009918	N	N	SF
hs872	11:121799771-121801171	13:19605733-19605854	ENSG00000137642	ENSORLG00000010023	N	N	SF
hs798	12:16170590-16171824	23:11045434-11045516	ENSG00000023697	ENSORLG00000012721	N	N	SF
hs336	12:16715315-16716360	23:11108764-11108817	N	N	ENSG00000048540	ENSORLG00000012737	SF
hs661	12:16940708-16942322	23:11194603-11194801	ENSG00000048540	ENSORLG00000012737	N	N	SF
hs579	12:17824855-17826335	23:11288624-11288834	ENSG00000048540	ENSORLG00000012737	N	N	SF
hs895	12:24233884-24235634	23:602658-602794	ENSG00000134532	ENSORLG00000008803	N	N	SF
hs1875	12:54426638-54427789	11:10526138-10526207	ENSG00000198353	ENSORLG00000005025	N	N	SF
hs611	12:111495397-111496252	9:25631820-25631965	ENSG00000111249	ENSORLG00000015973	N	N	SF
hs532	13:28395961-28397536	14:14329766-14330776	ENSG00000169840	ENSORLG00000006664	N	N	SF
hs540	13:71358093-71359507	21:9406141-9406380	N	N	ENSG00000165659	ENSORLG00000011206	SF
hs137	13:72300849-72302934	15:17953967-17954093	N	N	ENSG00000165659	ENSORLG00000005428	SF
hs619	13:72333516-72334988	21:9495811-9495844	N	N	ENSG00000165659	ENSORLG00000011206	SF
hs188	13:72345980-72348230	21:9501496-9501616	N	N	ENSG00000165659	ENSORLG00000011206	SF
hs138	13:72425787-72428335	15:17958287-17958347	N	N	ENSG00000165659	ENSORLG00000005428	SF
hs141	13:73001083-73003053	21:9552714-9552920	ENSG00000165659	ENSORLG00000011206	N	N	SF
hs142	13:73081447-73083754	21:9554674-9555122	ENSG00000165659	ENSORLG00000011206	N	N	SF
hs915	13:78976015-78977338	3:13324923-13325044	N	N	ENSG00000152192	ENSORLG00000004454	SF
hs796	13:95313852-95315441	21:25509665-25510329	N	N	ENSG00000125285	ENSORLG00000017755	SF
hs488	13:95358263-95360017	21:25502678-25502948	N	N	ENSG00000125285	ENSORLG00000017755	SF
hs566	14:29684896-29686744	22:2090830-2090881	N	N	ENSG00000184304	ENSORLG00000010716	SF
hs1150	14:57419008-57421445	22:12506132-12506237	ENSG00000165588	ENSORLG00000016191	N	N	SF
hs1791	14:57474144-57478090	22:12523990-12524105	ENSG00000165588	ENSORLG00000016191	N	N	SF
hs828	15:36964819-36966098	22:6840231-6840328	N	N	ENSG00000134138	ENSORLG00000013127	SF
hs181	15:37240805-37242498	22:6772563-6773038	N	N	ENSG00000134138	ENSORLG00000013127	SF
hs572	15:37512674-37514557	22:6699663-6699777	ENSG00000134138	ENSORLG00000013127	N	N	SF
hs599	15:37652783-37654460	22:6683399-6683586	ENSG00000134138	ENSORLG00000013127	N	N	SF
hs830	15:38159507-38161007	22:6618101-6618263	ENSG00000134138	ENSORLG00000013127	N	N	SF
hs625	16:49735099-49736449	6:21060382-21060673	N	N	ENSG00000102935	ENSORLG00000013673	SF
hs76	16:51231121-51232362	3:29304801-29304996	ENSG00000103449	ENSORLG00000013827	N	N	SF
hs74	16:51560196-51560925	3:29234394-29234546	ENSG00000103449	ENSORLG00000013827	N	N	SF
hs73	16:51576725-51578101	3:29231394-29231549	ENSG00000103449	ENSORLG00000013827	N	N	SF
hs72	16:51657810-51658716	3:29223686-29223875	ENSG00000103449	ENSORLG00000013827	N	N	SF
hs71	16:51671181-51672039	3:29214411-29214514	ENSG00000103449	ENSORLG00000013827	N	N	SF
hs65	16:51958288-51959688	3:29168688-29168924	ENSG00000103449	ENSORLG00000013827	N	N	SF
hs1300	16:52468529-52471762	3:29090968-29091319	ENSG00000103449	ENSORLG00000013827	N	N	SF
hs59	16:53726316-53727556	3:28694130-28694302	ENSG00000166971	ENSORLG00000013747	N	N	SF
hs22	16:72254566-72255825	3:19079278-19079552	N	N	ENSG00000140836	ENSORLG00000007874	SF
hs20	16:72738568-72740149	3:19169454-19169533	N	N	ENSG00000140836	ENSORLG00000007874	SF
hs16	16:72980900-72982545	3:19250434-19250578	N	N	ENSG00000140836	ENSORLG00000007874	SF
hs12	16:78510608-78511944	6:15918460-15918832	ENSG00000186153	ENSORLG00000010339	N	N	SF
hs4	16:80372593-80373755	6:15741577-15741706	ENSG00000178573	ENSORLG00000010298	N	N	SF
hs1	16:86430087-86430726	3:20940103-20940273	N	N	ENSG00000103241	ENSORLG00000009476	SF
hs924	17:2081998-2084289	13:10283663-10283881	ENSG00000177374	ENSORLG00000004895	N	N	SF
hs627	17:37774485-37774988	8:5784681-5784781	ENSG00000171532	ENSORLG00000003441	N	N	SF
hs778	17:59893119-59894141	13:29961735-29961891	N	N	ENSG00000136492	ENSORLG00000014821	SF
hs376	18:53089625-53091079	12:28790694-28790785	N	N	ENSG00000196628	ENSORLG00000015062	SF
hs775	18:77010009-77010795	11:18620211-18620322	ENSG00000166377	ENSORLG00000008869	N	N	SF
hs382	19:30565950-30567016	3:36069566-36070192	N	N	ENSG00000198597	ENSORLG00000015493	SF
hs721	19:30574387-30575360	3:36046618-36046849	N	N	ENSG00000198597	ENSORLG00000015493	SF
hs858	19:30747057-30748648	3:35952113-35952289	N	N	ENSG00000198597	ENSORLG00000015493	SF
hs430	19:30840299-30843536	3:35899096-35899334	N	N	ENSG00000198597	ENSORLG00000015493	SF
hs384	19:31002941-31004262	6:25861853-25862060	N	N	ENSG00000121297	ENSORLG00000016193	SF
hs1278	20:10793183-10794439	15:27249360-27249395	ENSG00000101384	ENSORLG00000012175	N	N	SF
hs1205	20:21488551-21490021	22:16170564-16170775	N	N	ENSG00000125820	ENSORLG00000017414	SF
hs480	20:30191716-30192554	5:26645320-26645419	N	N	ENSG00000125968	ENSORLG00000013719	SF
hs1086	20:39334182-39335059	7:15325489-15325562	ENSG00000204103	ENSORLG00000009479	N	N	SF
hs1304	21:17681162-17682802	14:1163145-1163626	ENSG00000155313	ENSORLG00000000577	N	N	SF

## Sheet: NF
#VISTA_ID	hg19_region	ol2_BlastN_hit	ol2_closest_ortholog	Category
hs755	X:136316806-136317871	10:6673590-6673907	ENSG00000156925->ENSORLG00000001654	NF
hs427	X:139169379-139171545	10:6959143-6959228	ENSG00000129682->ENSORLG00000001634	NF
hs667	X:139332133-139333376	10:6972462-6972532	ENSG00000129682->ENSORLG00000001634	NF
hs1257	1:218207432-218208498	3:24480980-24481091	ENSG00000162814->ENSORLG00000011543	NF
hs831	2:67281257-67282540	15:10494246-10494406	ENSG00000197223->ENSORLG00000002382	NF
hs1112	2:103909358-103911221	2:19357423-19357487	ENSG00000135972->ENSORLG00000001896	NF
hs1147	2:104285458-104286792	2:19306268-19306316	ENSG00000135972->ENSORLG00000001896	NF
hs1303	2:104667872-104670648	2:19247539-19247709	ENSG00000135972->ENSORLG00000001896	NF
hs401	2:104736518-104737365	2:19233652-19233753	ENSG00000135972->ENSORLG00000001896	NF
hs702	2:105132815-105133830	2:19132787-19132899	ENSG00000135972->ENSORLG00000001896	NF
hs675	2:144103882-144105644	2:5190729-5190907	ENSG00000169554->ENSORLG00000000098	NF
hs413	2:157551014-157551952	21:22615456-22615759	ENSG00000153234->ENSORLG00000016692	NF
hs662	2:157720628-157721586	21:22625977-22626260	ENSG00000123612->ENSORLG00000016705	NF
hs573	2:157861101-157862409	21:22632512-22633459	ENSG00000123612->ENSORLG00000016705	NF
hs415	2:157899792-157900721	21:22636861-22636921	ENSG00000123612->ENSORLG00000016705	NF
hs416	2:162094895-162095451	21:23054359-23054585	ENSG00000136535->ENSORLG00000016828	NF
hs213	3:147049536-147051100	20:16795701-16795959	ENSG00000174963->ENSORLG00000010055	NF
hs1251	3:157775742-157778000	13:14747302-14747808	ENSG00000168779->ENSORLG00000007361	NF
hs526	4:1613479-1614106	10:24525675-24525936	ENSG00000169026->ENSORLG00000011021	NF
hs260	4:105345575-105346895	1:19686549-19686796	ENSG00000168772->ENSORLG00000006474	NF
hs1081	6:98902034-98904516	16:874406-874635	ENSG00000184486->ENSORLG00000002223	NF
hs769	7:26524662-26525636	11:10401545-10401673	ENSG00000122565->ENSORLG00000004972	NF
hs296	7:26728697-26729802	11:10430908-10431312	ENSG00000122565->ENSORLG00000004972	NF
hs1425	7:69596979-69598263	14:23077854-23078009	ENSG00000158321->ENSORLG00000012440	NF
hs658	7:69702231-69703615	14:23107098-23107749	ENSG00000158321->ENSORLG00000012440	NF
hs631	8:36957851-36958723	12:3074205-3074304	ENSG00000183779->ENSORLG00000002552	NF
hs302	8:37249594-37251182	12:3128477-3128631	ENSG00000183779->ENSORLG00000002552	NF
hs669	8:92824759-92826618	11:22095712-22095804	ENSG00000155100->ENSORLG00000012290	NF
hs876	9:133540555-133541228	12:11797341-11797421	ENSG00000107164->ENSORLG00000007103	NF
hs1437	10:77021198-77022845	15:20134442-20134704	ENSG00000165655->ENSORLG00000006570	NF
hs841	10:118854124-118855243	15:3931006-3931201	ENSG00000165868->ENSORLG00000001174	NF
hs330	10:126905322-126906003	19:10817251-10817440	ENSG00000154485->ENSORLG00000009731	NF
hs737	10:130366868-130368005	15:18771214-18771360	ENSG00000132334->ENSORLG00000005810	NF
hs699	10:130831457-130833175	15:18792919-18792969	ENSG00000132334->ENSORLG00000005810	NF
hs692	11:15587041-15588314	3:17721957-17722020	ENSG00000186104->ENSORLG00000006737	NF
hs1720	11:16190865-16192453	6:2452951-2453029	ENSG00000110693->ENSORLG00000001260	NF
hs883	11:16311593-16312881	3:17608306-17608732	ENSG00000110693->ENSORLG00000006705	NF
hs236	11:16316207-16317562	3:17606355-17606572	ENSG00000110693->ENSORLG00000006705	NF
hs1301	11:16423269-16426037	3:17583297-17583748	ENSG00000110693->ENSORLG00000006705	NF
hs1575	12:103570982-103573398	23:20622995-20623077	ENSG00000139352->ENSORLG00000016504	NF
hs704	14:36933150-36934532	22:186309-186527	ENSG00000136327->ENSORLG00000008612	NF
hs622	14:99466200-99467144	24:2856688-2856892	ENSG00000205476->ENSORLG00000010496	NF
hs355	15:36819021-36820695	22:6864182-6864334	ENSG00000134146->ENSORLG00000013143	NF
hs1320	15:97128054-97130294	6:13613842-13613881	ENSG00000140563->ENSORLG00000008458	NF
hs363	17:35329349-35329944	13:29306496-29306666	ENSG00000132130->ENSORLG00000014755	NF
hs1667	18:20049644-20052904	17:29482270-29482313	ENSG00000141448->ENSORLG00000017667	NF
hs383	19:30767058-30768273	6:25850782-25850975	ENSG00000131943->ENSORLG00000016190	NF
hs914	20:21214790-21217232	22:16245601-16246373	ENSG00000125820->ENSORLG00000017414	NF
