# Supplementary material for: Handling Permutation in Sequence Comparison: Genome-Wide Enhancer Prediction in Vertebrates by a Novel Non-Linear Alignment Scoring Principle
Source: PLoS One. 2015 Oct 27;10(10):e0141487. doi: 10.1371/journal.pone.0141487 (PMC4624239; doi:10.1371/journal.pone.0141487)
Supplement: S3 Table — (XLSX) [file pone.0141487.s008.xlsx]

## Sheet: Sheet1
For construct	Organism	Alive	Lens positive	With pattern	% with pattern
hs1535:hg19	Homo sapiens	93	19	12	63.1579
hs1535:ol2-1	Oryzias latipes	106	28	10	35.7143
hs1344:hg19	Homo sapiens	96	48	38	79.1667
hs1344:ol2-1	Oryzias latipes	92	50	33	66
hs1344:ol2-2	Oryzias latipes	73	51	37	72.549
hs1344:ol2-1 delta	Oryzias latipes	87	36	28	77.7778
hs865:hg19	Homo sapiens	110	26	18	69.2308
hs865:ol2-1	Oryzias latipes	84	15	13	86.6667
hs865:ol2-2	Oryzias latipes	94	53	33	62.2642
hs865:ol2-1 delta	Oryzias latipes	99	57	41	71.9298
hs882:hg19	Homo sapiens	84	27	21	77.7778
hs882:ol2-1	Oryzias latipes	98	73	30	41.0959
hs848:hg19	Homo sapiens	98	59	45	76.2712
hs848:ol2-1	Oryzias latipes	111	64	35	54.6875
hs1049:hg19	Homo sapiens	96	44	31	70.4545
hs1049:ol2-1	Oryzias latipes	88	30	15	50
hs1831:hg19	Homo sapiens	52	46	31	67.3913
hs1831:ol2-1	Oryzias latipes	90	50	0	0
hs590:hg19	Homo sapiens	60	13	5	38.4615
hs590:ol2-1	Oryzias latipes	70	25	0	0
hs394:hg19	Homo sapiens	30	11	0	0
hs394:ol2-1	Oryzias latipes	22	5	0	0
